# Supplementary material for: Calculation of ultimate bearing capacity and analysis of bearing characteristics for pile group foundation to underlying offset cave
Source: PLoS One. 2026 Mar 3;21(3):e0344045. doi: 10.1371/journal.pone.0344045 (PMC12956116; doi:10.1371/journal.pone.0344045)
Supplement: S1 Data — (ZIP) [file pone.0344045.s001.zip]

Archive with 25 entries (25 files):
- Fig 10(a).opju
- Fig 10(b).opju
- Fig 10(c).opju
- Fig 11(a).opju
- Fig 11(b).opju
- Fig 11(c).opju
- Fig 13.opju
- Fig 15.opju
- Fig 16.opju
- Fig 7.opju
- Fig 8.opju
- Table 1.xlsx
- Table 10.xlsx
- Table 11.xlsx
- Table 12.xlsx
- Table 13.xlsx
- Table 14.xlsx
- Table 2.xlsx
- Table 3.xlsx
- Table 4.xlsx
- Table 5.xlsx
- Table 6.xlsx
- Table 7.xlsx
- Table 8.xlsx
- Table 9.xlsx
