# Supplementary material for: Calculation of ultimate bearing capacity and analysis of bearing characteristics for pile group foundation to underlying offset cave
Source: PLoS One. 2026 Mar 3;21(3):e0344045. doi: 10.1371/journal.pone.0344045 (PMC12956116; doi:10.1371/journal.pone.0344045)
Supplement: S1 Data — (ZIP) [file pone.0344045.s001.zip › Table 1.xlsx]

## Sheet: Sheet1
Geophysical param
Name	ρ/kg·m-3	E/MPa	c/MPa	v	φ/°
Miscellaneous fill soil	1630	3.1	0.012	0.3	9
Silty soil	1760	4	0.017	0.31	13
Silty clay	1920	10.5	0.1	0.33	21
Limestone	2290	1500	6	0.25	34
