# Supplementary material for: Calculation of ultimate bearing capacity and analysis of bearing characteristics for pile group foundation to underlying offset cave
Source: PLoS One. 2026 Mar 3;21(3):e0344045. doi: 10.1371/journal.pone.0344045 (PMC12956116; doi:10.1371/journal.pone.0344045)
Supplement: S1 Data — (ZIP) [file pone.0344045.s001.zip › Table 10.xlsx]

## Sheet: Sheet1
Mesh Count and Calculation Results
Mesh	21224	31112	61028	136664
Ultimate bearing capacity	880 kPa	890 kPa	900 kPa	905 kPa
