# Supplementary material for: Calculation of ultimate bearing capacity and analysis of bearing characteristics for pile group foundation to underlying offset cave
Source: PLoS One. 2026 Mar 3;21(3):e0344045. doi: 10.1371/journal.pone.0344045 (PMC12956116; doi:10.1371/journal.pone.0344045)
Supplement: S1 Data — (ZIP) [file pone.0344045.s001.zip › Table 11.xlsx]

## Sheet: Sheet1
Reference Parameter Table
Name	Formula	Group pile effect coefficient	Theoretical calculation results
Entity perimeter method		1.2732	unreasonable
Converse-Labarre method		0.9491	872.10 kPa
Seiler-Keeney method		0.7148	656.81 kPa
Partial coefficient method	the coefficient of pile group effect is derived based on a large number of experimental results.	-	-
Stress superposition method	formula（2-6）	0.8547	785.36 kPa
