# Supplementary material for: Calculation of ultimate bearing capacity and analysis of bearing characteristics for pile group foundation to underlying offset cave
Source: PLoS One. 2026 Mar 3;21(3):e0344045. doi: 10.1371/journal.pone.0344045 (PMC12956116; doi:10.1371/journal.pone.0344045)
Supplement: S1 Data — (ZIP) [file pone.0344045.s001.zip › Table 12.xlsx]

## Sheet: Sheet1
Reference Parameter Table
b	h/b	s/b	φ	c
8	1	0.5	34°	6 Mpa
