# Supplementary material for: Calculation of ultimate bearing capacity and analysis of bearing characteristics for pile group foundation to underlying offset cave
Source: PLoS One. 2026 Mar 3;21(3):e0344045. doi: 10.1371/journal.pone.0344045 (PMC12956116; doi:10.1371/journal.pone.0344045)
Supplement: S1 Data — (ZIP) [file pone.0344045.s001.zip › Table 13.xlsx]

## Sheet: Sheet1
Parameter Variables and Pile End Resistance Qp
b	Qp	h/b	Qp	s/b	Qp	φ	Qp	c	Qp
8	782.43	0.5	567.27	0.5	782.43	24°	663.72	4 MPa	521.64
8.5	769.24	0.75	658.73	1	825.39	29°	718.95	5 MPa	652.35
9	742.65	1	782.43	1.5	865.27	34°	782.43	6 MPa	782.43
9.5	716.93	1.25	838.83	2	900.61	39°	856.88	7 MPa	912.75
10	687.32	1.5	880.56	2.5	930.83	44°	943.24	8 MPa	1043.22
10.5	662.65	1.75	937.62	3	955.94	49°	1061.56	9 MPa	1173.69
