# Supplementary material for: Calculation of ultimate bearing capacity and analysis of bearing characteristics for pile group foundation to underlying offset cave
Source: PLoS One. 2026 Mar 3;21(3):e0344045. doi: 10.1371/journal.pone.0344045 (PMC12956116; doi:10.1371/journal.pone.0344045)
Supplement: S1 Data — (ZIP) [file pone.0344045.s001.zip › Table 14.xlsx]

## Sheet: Sheet1
Sensitivity Function and Sensitivity Factor
x	Sensitivity functions	Sensitivity factors
b		0.2483
h/b		0.4152
s/b		0.0964
φ		0.6163
c		0.9997
