# Supplementary material for: Calculation of ultimate bearing capacity and analysis of bearing characteristics for pile group foundation to underlying offset cave
Source: PLoS One. 2026 Mar 3;21(3):e0344045. doi: 10.1371/journal.pone.0344045 (PMC12956116; doi:10.1371/journal.pone.0344045)
Supplement: S1 Data — (ZIP) [file pone.0344045.s001.zip › Table 3.xlsx]

## Sheet: Sheet1
Monitoring results of AZK08 pile group foundation/mm
Uniformly Distributed Load/ kPa	Measuring point 1	Measuring point 2	Measuring point 3	Measuring point 4	Measuring point 5
140	8.11	7.48	7.94	8.15	7.25
280	16.59	15.83	15.73	16.67	15.53
420	24.42	23.74	23.39	24.54	22.89
560	32.4	31.27	31.59	32.55	31.02
700	40.08	38.09	38.69	40.27	38.92
770	41.49	42.88	43.62	42.71	43.18
840	49.49	47.59	48.53	49.73	46.97
910	56.43	53.11	55.52	56.7	53.38
