# Supplementary material for: Calculation of ultimate bearing capacity and analysis of bearing characteristics for pile group foundation to underlying offset cave
Source: PLoS One. 2026 Mar 3;21(3):e0344045. doi: 10.1371/journal.pone.0344045 (PMC12956116; doi:10.1371/journal.pone.0344045)
Supplement: S1 Data — (ZIP) [file pone.0344045.s001.zip › Table 4.xlsx]

## Sheet: Sheet1
Monitoring results of AZK10 pile group foundation/mm
Uniformly Distributed Load/ kPa	Measuring point 1	Measuring point 2	Measuring point 3	Measuring point 4	Measuring point 5
140	10.67	10.63	10.73	10.68	10.62
280	18.92	18.85	19.05	18.94	18.81
420	26.61	26.69	26.82	26.56	26.63
560	34.42	34.19	34.56	34.35	34.21
700	42.95	43.12	43.38	43.25	42.99
770	47.23	47.15	47.65	47.41	47.2
840	52.44	52.34	52.76	52.55	52.23
