# Supplementary material for: Calculation of ultimate bearing capacity and analysis of bearing characteristics for pile group foundation to underlying offset cave
Source: PLoS One. 2026 Mar 3;21(3):e0344045. doi: 10.1371/journal.pone.0344045 (PMC12956116; doi:10.1371/journal.pone.0344045)
Supplement: S1 Data — (ZIP) [file pone.0344045.s001.zip › Table 9.xlsx]

## Sheet: Sheet1
AZK08 settlement data table/mm
Load/kPa	140	280	420	560	700	840	910
Numerical simulation	8.48	16.42	24.17	32.94	40.54	51.95	58.13
Actual monitoring	7.94	15.73	23.39	31.59	38.69	48.53	55.52
Relative error	0.068	0.0439	0.0333	0.0427	0.0478	0.0705	0.047
